# Supplementary material for: A precision medicine approach to metabolic therapy for breast cancer in mice
Source: Commun Biol. 2022 May 20;5:478. doi: 10.1038/s42003-022-03422-9 (PMC9122928; doi:10.1038/s42003-022-03422-9)
Supplement: Supplementary file 4 — Supplementary Data 1 [file 42003_2022_3422_MOESM4_ESM.xlsx]

## Sheet: Fig 1
Figure 1a	4 hr							16 hr
Control	154	173	161	149	140			108	116	102	109	117
Dapagliflozin	128	118	119	113	134			96	90	94	91	102
Metformin	144	138	131	149	133			102	96	104	108	93
Semaglutide	111	123	130	126	118			108	112	103	105	116
Pioglitazone	121	127	136	124	128			103	92	94	108	94
Glipizide	113	124	130	138	129			107	113	134	108	101
Figure 1b	4 hr							16 hr
Control	32.6	30.3	35.1	40.8	41.6			20.8	22.4	17.6	15.5	23.9
Dapagliflozin	25.8	22.1	30.1	35.6	37.8			5.6	10.3	12.2	9.1	13.5
Metformin	20.8	21.4	18.6	22.9	25.7			5.6	9.1	8.6	10.3	11.1
Semaglutide	60.3	51.6	52.9	55.4	56.7			24.6	28.1	29.9	24	20.6
Pioglitazone	28.6	21.2	25.8	30.3	29.5			21	22.7	18.6	15.3	14.1
Glipizide	45.8	60.2	51.4	55.9	67.6			23.2	35.9	31.6	28.2	24.9

## Sheet: Fig 2
Figure 2a
Chow vehicle	10.61	13.04	13.21	12.46	10.71
Chow dapagliflozin	6.63	5.17	7.72	7.94	8.03
Chow dapagliflozin+insulin	12.29	13.68	11.59	11.04	12.35
Western diet vehicle	22.9	25.68	20.23	26.94	24.18
Western diet dapagliflozin	15.62	12.36	14.48	14.05	12.9
Western diet dapagliflozin+insulin	28.46	27.29	21.08	26.13	22.84
Figure 2b
Chow vehicle	56.4	50.8	64.9	43.6	49.2
Chow dapagliflozin	34.6	40.1	42.9	34.6	37.1
Chow dapagliflozin+insulin	50.2	45.9	55	56.2	53.1
Western diet vehicle	85.1	76.8	72.9	68.3	85.1
Western diet dapagliflozin	72.7	60.3	64.1	68.6	61.2
Western diet dapagliflozin+insulin	85.1	90.4	81.2	76	83.8
Figure 2c
Chow vehicle	155	138	124	123	129
Chow dapagliflozin	117	114	102	123	130
Chow dapagliflozin+insulin	86	89	93	90	94
Western diet vehicle	174	158	146	140	143
Western diet dapagliflozin	135	121	128	143	147
Western diet dapagliflozin+insulin	106	120	124	119	115
Figure 2d
Chow vehicle	10.5	14.4	16.6	12.1	8.7
Chow dapagliflozin	4.4	5.6	7.2	3.1	3.5
Chow dapagliflozin+insulin	10.2	13.3	11.4	11.6	14.1
Western diet vehicle	23.9	28.1	20.6	22.9	25.4
Western diet dapagliflozin	15.3	17.2	14.1	10	15.5
Western diet dapagliflozin+insulin	25.4	23.9	20.6	23.7	17.8
Figure 2e
Chow vehicle	64.1	35.1	60.8	65.4	48.4
Chow dapagliflozin	22.6	24.8	35.6	29.7	31.3
Chow dapagliflozin+insulin	50.2	45.9	38.4	43.6	61
Western diet vehicle	85.3	71.6	60.9	65.7	94.2
Western diet dapagliflozin	50.8	51.3	42.9	46.7	48.4
Western diet dapagliflozin+insulin	85.9	96.2	74.1	78	83.5
Figure 2f	Chow						Chow dapagliflozin						Chow dapagliflozin+insulin						Western diet						Western diet+dapagliflozin						Western diet+dapagliflozin+insulin
8	0	0	0	0	0		0	0	0	0	0		0	0	0	0	0		0	0	0	0	0		0	0	0	0	0		0	0	0	0	0
9	0	0	0	0	0		0	0	0	0	0		0.5	1.6875	0	4	0		0	0	0	0	0		0	0	0	0	0		0	0	0	0	0
10	13.5	0.5	1.6875	7.8125	0		0	0	0.5	4	1.6875		4	4	0.0625	21.4375	4		4	21.4375	1.6875	21.4375	21.4375		0	1.6875	7.8125	4	1.6875		32	13.5	21.4375	45.5625	13.5
11	45.5625	21.4375	32	45.5625	21.4375		4	7.8125	13.5	45.5625	21.4375		32	13.5	45.5625	62.5	32		62.5	171.5	83.1875	137.312	171.5		7.8125	32	45.5625	62.5	45.5625		137.312	210.938	83.1875	108	171.5
12	428.688	171.5	364.5	428.688	210.938		83.1875	62.5	137.312	108	137.312		256	210.938	256	428.688	307.062		500	428.688	665.5	500	864		137.312	364.5	428.688	364.5	428.688		578.812	864	1230.19	428.688	760.438
13	1098.5	1230.19	864	976.562	976.562		256	578.812	665.5	760.438	864		1230.19	578.812	1524.31	1098.5	1372		2048	1372	1524.31	1861.94	1687.5		500	760.438	976.562	1098.5	1230.19		1524.31	2246.06	1861.94	1524.31	2048

## Sheet: Fig 3
Figure 3a
Chow vehicle	112	125	113	128
Chow dapagliflozin	103	104	100	110	105
Chow dapagliflozin+insulin	96	93	81	74	102
Western diet vehicle	145	168	166	170	163
Western diet dapagliflozin	148	120	123	118	129
Western diet dapagliflozin+insulin	105	111	106	101	107
Figure 3b
Chow vehicle	8.51	6.62	7.38	9.4	8.29
Chow dapagliflozin	6.22	5.48	3.94	2.21	5.16
Chow dapagliflozin+insulin	8.33	10.42	10.81	9.69	9.73
Western diet vehicle	22.56	18.8	17.34	25.16	28.21
Western diet dapagliflozin	10.47	8.66	11.39	12.4	8.02
Western diet dapagliflozin+insulin	20.24	25.86	28.35	27.29	24.86
Figure 3c
Chow vehicle	45.5	45.1	55.8	63.2	40.8
Chow dapagliflozin	29.4	33.1	30.6	28.7	34.7
Chow dapagliflozin+insulin	50.6	47	49.2	55.7	49.6
Western diet vehicle	72.7	65.8	70.3	61.8	80.2
Western diet dapagliflozin	55.7	38.5	54.6	50	58.9
Western diet dapagliflozin+insulin	77.2	83.4	81.6	69.2	65.6
Figure 3d	Chow						Chow dapagliflozin						Chow dapagliflozin+insulin						Western diet						Western diet+dapagliflozin						Western diet+dapagliflozin+insulin
0	0	0	0	0	0		0	0	0	0	0		0	0	0	0	0		0	0	0	0	0		0	0	0	0	0		0	0	0	0	0
1	0.5	0	7.8125	13.5	13.5		0	0	0	0	0		1.6875	0.5	0	0	0		32	21.4375	62.5	21.4375	4		4	1.6875	0.5	32	21.4375		45.5625	62.5	1.6875	4	0
2	21.4375	62.5	83.1875	137.312	83.1875		1.6875	4	13.5	32	21.4375		62.5	171.5	210.938	256	62.5		210.938	108	307.062	500	83.1875		137.312	171.5	171.5	210.938	256		256	364.5	210.938	108	210.938
3	256	428.688	256	428.688	665.5		45.5625	137.312	171.5	256	171.5		256	428.688	500	428.688	578.812		500	428.688	760.438	976.562	364.5		500	578.812	665.5	500	665.5		665.5	1098.5	578.812	500	500
4	864	976.562	760.438	1098.5	1230.19		256	364.5	578.812	760.438	500		864	760.438	976.562	665.5	1098.5		1098.5	1861.94	1687.5	2048	1861.94		976.562	1098.5	1230.19	864	1230.19		2246.06	1687.5	1687.5	1230.19	1372

## Sheet: Fig 4
Figure 4a
Vehicle	158.6	109.7	132.5	148.4	156.7
Dapagliflozin	88.9	81.3	56.4	70	68.2
Paclitaxel	62.6	51.4	45.1	33.6	67.9
Dapagliflozin+paclitaxel	32.1	26.8	35.4	41.6	43.7
Figure 4b
Vehicle	155.8	201.2	176.4	153.2	128.9
Dapagliflozin	74.3	92.1	98.6	101.2	88.4
Paclitaxel	86.2	105.9	78.9	77.5	101.6
Dapagliflozin+paclitaxel	55.4	46.2	41.8	38.6	55.4
Figure 4c
Weeks	Vehicle	Dapagliflozin	Paclitaxel	Dapagliflozin+paclitaxel			1 indicates an event (death)
10.71	1
12.57	1
12.86	1
12.86	1
13	1
14.14	1
13.14	1
13.28	1
12.14	1
13.56	1
13		1
14.57		1
14.28		1
14.28		1
15		1
14.71		1
15.28		1
14.56		1
14.28		1
14.56		1
80			0
26.28			1
31.42			1
80			0
33.85			1
66.42			1
37			1
59.28			1
40.14			1
45.71			1
80				0
80				0
80				0
80				0
72.14				1
75.71				1
60.42				1
80				0
80				0
80				0
Figure 4d
Weeks	Vehicle	Dapagliflozin	Paclitaxel	Dapagliflozin+paclitaxel			1 indicates an event (death)
18	1
18	1
21	1
23	1
25	1
33		1
35		1
38		1
39		1
42		1
38			1
38			1
43			1
44			1
48			1
60				1
64				1
68				1
120				0
120				0

## Sheet: Fig 5
Figure 5a
Vehicle	25.3	27.1	22.1	20.6	23.9
Dapagliflozin	23.1	24.6	23.8	24.5	22.1
Paclitaxel	20.7	18.6	20.9	18.4	17.6
Dapagliflozin+paclitaxel	17.3	19.4	20.1	21.9	18.3
Figure 5b
Vehicle	25.1	23.4	23.9	22.6	25.1
Dapagliflozin	26.2	26.1	23.8	24.5	24.2
Paclitaxel	20.6	19.8	21.4	22.9	21
Dapagliflozin+paclitaxel	21.2	23.5	22.4	20.5	20.6
Figure 5c
Vehicle	23.1	22.8	21.6	24	23.2
Dapagliflozin	22.1	20.9	20.7	21.3	20.5
Paclitaxel	21.4	20.4	21.5	21.4	21
Dapagliflozin+paclitaxel	20.8	20.6	21.1	21.9	21.4
Figure 5d
Vehicle	22.6	23.1	24.5	23.9	23.2
Dapagliflozin	23.1	24.8	22.6	22.1	22.9
Paclitaxel	20.8	20.6	21.2	21.4	20.9
Dapagliflozin+paclitaxel	20.3	21.5	20.9	21.1	20.5
Figure 5e
Vehicle	452	378	511	436	380
Dapagliflozin	355	378	340	562	519
Paclitaxel	225	318	296	344	322
Dapagliflozin+paclitaxel	314	279	330	341	287
Figure 5f
Vehicle	564	720	347	522	418
Dapagliflozin	450	375	589	608	612
Paclitaxel	330	345	372	390	245
Dapagliflozin+paclitaxel	260	419	407	355	324

## Sheet: Fig 6
Figure 6a
Days	Vehicle	Dapagliflozin	Paclitaxel	Dapagliflozin+paclitaxel			1 indicates an event (death)
35	1
21	1
24	1
24	1
29	1
53		1
34		1
31		1
28		1
26		1
27			1
24			1
32			1
35			1
70			0
62				1
48				1
35				1
70				0
70				0
Figure 6b
Days	Vehicle	Dapagliflozin	Paclitaxel	Dapagliflozin+paclitaxel			1 indicates an event (death)
21	1
28	1
24	1
23	1
20	1
22		1
28		1
33		1
36		1
34		1
38			1
31			1
28			1
26			1
30			1
36				1
48				1
40				1
70				0
70				0
Figure 6c
Days	Vehicle	Dapagliflozin	Paclitaxel	Dapagliflozin+paclitaxel			1 indicates an event (death)
21	1
24	1
25	1
20	1
25	1
22		1
23		1
19		1
25		1
25		1
28			1
24			1
27			1
27			1
29			1
27				1
28				1
28				1
31				1
31				1
Figure 6d
Days	Vehicle	Dapagliflozin	Paclitaxel	Dapagliflozin+paclitaxel			1 indicates an event (death)
22				1
24				1
27				1
30				1
31				1
22		1
26		1
27		1
21		1
18		1
22			1
24			1
26			1
21			1
21			1
24	1
21	1
20	1
19	1
21	1
Figure 6e
Days	Vehicle	Dapagliflozin	Paclitaxel	Dapagliflozin+paclitaxel			1 indicates an event (death)
18	1
26	1
30	1
31	1
35	1
15		1
28		1
32		1
36		1
37		1
35			1
38			1
40			1
41			1
41			1
36				1
37				1
40				1
40				1
45				1

## Sheet: Fig S1
Figure S1a
Hours	Control						Dapagliflozin						Metformin
0	38.6	40.2	36.1	30.5	42.6		25.4	21.6	28.3	30.1	25.4		33.6	38.1	37.9	30.2	33.4
4	32.6	30.3	35.1	40.8	41.6		20.8	21.4	18.6	22.9	25.7		25.8	22.1	30.1	35.6	37.8
8	25.4	29.3	27.1	18.2	24.5		12.2	18.4	16.6	13.1	15.5		20.2	21.6	18.4	19.7	16.3
12	20.3	25.1	25.9	20.2	21.4		6.3	7.1	8.5	8.2	10.6		15.5	13.6	17.4	19	18.1
16	20.8	22.4	17.6	15.5	23.9		5.6	9.1	8.6	10.3	11.1		5.6	10.3	12.2	9.1	13.5
24	6.6	8.3	7.1	3.4	0		0	0	0	0	0		0	0	5.6	3.4	6.1
Figure S1b
Control	541.6	586.8	558.6	484.4	578.6
Dapagliflozin	241.6	285.4	283	298.8	324.6
Metformin	346.8	367.2	435	425.8	461

## Sheet: Fig S2
Figure S2a
Vehicle	0.86	0.92	1.54	1.13	0.82
1.0 mg/kg dapagliflozin	116.27	94.51	130.28	112.46	105.1
2.5 mg/kg dapagliflozin	116.27	120.94	103.26	92.81	130.34
2.5 mg/kg phlorizin	185.21	143.26	128.71	124.25	140.58
Figure S2b
Chow vehicle	148	152	139	141	160
Chow dapagliflozin	125	118	124	103	109
Chow dapagliflozin+insulin	81	89	92	94	86
Western diet vehicle	174	163	158	151	152
Western diet dapagliflozin	149	131	132	136	120
Western diet dapagliflozin+insulin	101	105	108	106	112
Figure S2c
Chow vehicle	1.13	0.86	0.71	0.82	0.59
Chow dapagliflozin	105.22	98.36	112.41	108.3	125.46
Chow dapagliflozin+insulin	113.81	102.45	109.38	122.58	97.3
Western diet vehicle	1.24	1.06	0.94	0.98	1.06
Western diet dapagliflozin	110.12	105.4	117.39	138.6	92.45
Western diet dapagliflozin+insulin	96.83	107.36	122.5	138.92	141.4
Figure S2d
Weeks	Chow						Chow dapagliflozin						Chow dapagliflozin+insulin						Western diet						Western diet+dapagliflozin						Western diet+dapagliflozin+insulin
6	18.2	16	17.4	17.9	18.1		18	16	16.8	17.3	18.4		16.5	16.7	18.1	18.3	17.2		16.7	17.3	18.2	18.5	17.9		18.3	17.5	17.1	16.9	17.2		17.5	17.1	18.8	18.4	18.3
7	18.5	17.1	17.7	18.3	18.6		18.5	16.6	17	17.6	18.9		16.9	17.3	18.8	19	18.1		17.2	17.5	18.7	19	18.8		18.9	18.1	17.5	17.6	17.9		17.9	17.8	19.2	19.3	19
8	18.8	17.4	18.1	18.5	18.4		18.9	17.2	17.7	18.3	19.4		17.5	17.8	19.3	19.6	18.9		18	18.1	19.3	19.7	19.2		19.3	18.8	18.2	18.4	18.8		18.5	18.6	19.9	20.1	19.9
9	19.3	18.1	18.5	19	18.7		19	18	18	18.4	19.6		18	18.3	20.3	20.4	19.2		19.2	19.3	20.5	21.2	21.3		19.5	19.6	19.1	19.2	19.2		19.4	19.7	21.1	20.8	20.6
10	19.6	19.5	19.8	20.6	19.7		19.2	18.5	18.3	18.7	20		18.5	18.8	21.1	20.8	20.4		20.5	20.6	21.4	22.8	22.1		20.1	20.4	19.7	19.5	19.6		20.5	20.8	22.7	22.2	21.5
11	20.6	20.8	20.3	21.4	20.5		19.7	18.9	18.7	19.1	20.2		19.3	19.8	22.9	21.6	21.7		21	22.1	22.3	23.7	22.9		20.5	20.9	20.4	20.3	20.2		21.8	21.7	23.8	23.3	22.6
12	21.2	21.4	20.7	21.8	21.6		20.1	19.5	19.1	19.3	20.6		19.8	20.3	23.5	22.5	22.5		22.4	23.1	23.9	25.2	24.3		21.1	21.4	21	20.7	20.8		22.9	23.2	25	24.5	24
13	23	21.6	21.5	22.4	22.1		20.5	19.9	19.7	19.5	20.9		20.5	21.2	23.9	23.2	23.6		23.5	24.2	24.7	26.1	25.4		21.5	21.6	21.5	21.3	21.2		24.3	24.6	26.1	25.7	25.6
Figure S2e
Chow vehicle	0.43	0.81	0.89	0.92	1.04
Chow dapagliflozin	1.09	0.96	0.93	0.84	0.86
Chow dapagliflozin+insulin	0.72	0.81	0.84	0.75	0.72
Western diet vehicle	1.16	1.28	1.2	1.03	1.14
Western diet dapagliflozin	1.21	1.25	1.14	1.06	1.21
Western diet dapagliflozin+insulin	1.03	0.94	0.88	0.98	1.13
Figure S2f
Chow vehicle	1.15	0.76	0.84	1.06	1.19
Chow dapagliflozin	1.02	1.08	1.13	0.96	0.82
Western diet vehicle	1.09	1.02	0.93	0.88	1.08
Western diet dapagliflozin	0.96	0.97	1.15	1.21	0.9

## Sheet: Fig S3
Figure S3a
Weeks	Chow						Chow dapagliflozin						Chow dapagliflozin+insulin						Western diet						Western diet+dapagliflozin						Western diet+dapagliflozin+insulin
0	20.6	20.9	17.4	18.6	17		17.6	18.3	18.4	18.2	17.9		17.5	18.1	18.3	19.2	18.6		18.3	18.7	19.1	19.5	17.8		18.3	19.4	18.1	18.9	19.5		18.8	18.3	18.2	19.3	19.9
1	18	21.4	17.3	18.8	17.5		18.1	18.3	18.5	18.4	18.1		18	18.5	18.9	19.7	19.3		19.1	20.2	19.8	20.3	18.6		18.5	19.6	19	19.3	20.8		19.8	19.9	19	19.6	21.2
2	18.4	21.7	17.8	19.3	18.1		18.5	18.7	18.9	18.8	18.6		18.5	18.8	19.3	20.1	20.5		20.2	20.9	21	20.7	19.8		18.7	19.9	19.5	20	21.3		20.7	21.1	20.5	20.4	21.9
3	18.1	21.4	18.3	19.8	18.9		18.7	18.7	19	18.7	18.7		19.1	19.3	19.5	20.3	20.7		21.3	21.8	22.1	21.3	20.7		19.3	20.1	20.7	20.8	21.4		21.5	21.9	21.3	21.4	22.4
4	18.5	21.6	18.8	20.5	19.4		18.9	19	19.1	19	19.1		19.8	19.5	19.8	20.8	21.3		22.7	23	23.5	22.9	22.1		20	20.7	21.2	21	21.9		22.7	23.5	22.8	22.9	23.6
Figure S3b
Chow vehicle	1.06	0.73	0.59	0.78	0.92
Chow dapagliflozin	0.86	0.84	1.07	1.13	0.76
Chow dapagliflozin+insulin	0.51	0.48	0.73	0.82	0.44
Western diet vehicle	1.39	1.56	1.41	1.42	1.65
Western diet dapagliflozin	1.38	1.74	1.26	1.29	1.33
Western diet dapagliflozin+insulin	1.07	0.82	1.19	1.25	1.04
Figure S3c
Vehicle	1.34	0.86	0.91	0.94	1.01	0.94
Etomoxir	0.32	0.51	0.46	0.28	0.46	0.62
Figure S3d
Control	0.979	0.976	0.987
Palmitate	0.675	0.619	0.626
Palmitate+etomoxir	0.702	0.733	0.782
